# Supplementary material for: Spontaneous cardiac rupture as the initial presentation of acute myeloid leukaemia complicated by malignant lactic acidosis: a case report
Source: Eur Heart J Case Rep. 2025 Dec 22;10(1):ytaf666. doi: 10.1093/ehjcr/ytaf666 (PMC12810419; doi:10.1093/ehjcr/ytaf666)
Supplement: ytaf666_Supplementary_Data [file ytaf666_supplementary_data.zip]

Archive with 5 entries (5 files):
- Video_1 LVFWR .mp4
- Video_2 LVG.mp4
- video_3 m4v LVFWR in AML.m4v
- Video_4 post.mp4
- [EHJ-CR] Lack of written consent form V1.1 20250821.pdf
